# Supplementary material for: Computational approach for counting of SISH amplification signals for HER2 status assessment
Source: PeerJ Comput Sci. 2024 Oct 23;10:e2373. doi: 10.7717/peerj-cs.2373 (PMC11623010; doi:10.7717/peerj-cs.2373)
Supplement: Supplemental Information 1 [file peerj-cs-10-2373-s001.py]

#!/usr/bin/env python
# coding: utf-8

# In[1]:


import cv2
import matplotlib.pyplot as plt
import numpy as np
import os
from scipy import ndimage
from skimage import measure, color, io
import pandas as pd
from skimage import (color, data, filters, measure, morphology, segmentation, util)
from tqdm import tqdm
#!pip install stardist
from stardist.models import StarDist2D

from stardist import fill_label_holes, random_label_cmap, calculate_extents, gputools_available
from stardist.matching import matching, matching_dataset
from stardist.models import Config2D, StarDist2D, StarDistData2D


# In[ ]:


from glob import glob
from csbdeep.utils import Path, normalize
X = sorted(glob('D:\Pathology Datasets\HER2-SISH_ROI\Experts Annotated Patches\NonAmplified test cases\*.png'))
Y = sorted(glob('D:\Pathology Datasets\SISH_Nuclei Data for Training\Labels\*.png'))
#assert all(Path(x).name==Path(y).name for x,y in (X,Y))


# In[2]:


from skimage import exposure
def contrast_stretching(img):
    p2, p98 = np.percentile(img, (0, 98))
    stretched_img = exposure.rescale_intensity(img, in_range=(p2, p98))
    return stretched_img


# In[ ]:


#from tifffile import imread
from skimage import io, color
X = list(map(io.imread,X))
Y = list(map(io.imread,Y))
# n_channel = 1 if X[0].ndim == 2 else X[0].shape[-1]
# print(n_channel)


# In[ ]:


#X = Amplified_HD_Data
# Convert images to grayscale
#X5 = [contrast_stretching(img) for img in X]
X5 = [color.rgb2gray(img) for img in X]
# Check the number of channels in the grayscale images
n_channel = 1 if X5[0].ndim == 1 else X5[0].shape[-1]
print(n_channel)


# In[ ]:


assert len(X) > 1, "not enough training data"
rng = np.random.RandomState(42)
ind = rng.permutation(len(X5))
n_val = max(1, int(round(0.15 * len(ind))))
ind_train, ind_val = ind[:-n_val], ind[-n_val:]
X_val, Y_val = [X[i] for i in ind_val]  , [Y[i] for i in ind_val]
X_trn, Y_trn = [X[i] for i in ind_train], [Y[i] for i in ind_train]
print('number of images: %3d' % len(X))
print('- training:       %3d' % len(X_trn))
print('- validation:     %3d' % len(X_val))


# In[ ]:


print(X_val[1].shape)


# In[ ]:


import sys
from tqdm import tqdm
from csbdeep.utils import Path, normalize

lbl_cmap = random_label_cmap()
axis_norm = (0,1)   # normalize channels independently
# axis_norm = (0,1,2) # normalize channels jointly
if n_channel > 1:
    print("Normalizing image channels %s." % ('jointly' if axis_norm is None or 2 in axis_norm else 'independently'))
    sys.stdout.flush()

X = [normalize(x,1,99.8,axis=axis_norm) for x in tqdm(X5)]
Y = [fill_label_holes(y) for y in tqdm(Y)]


# In[ ]:


print(Y_trn[1].shape)


# In[ ]:


def plot_img_label(img, lbl, img_title="image", lbl_title="label", **kwargs):
    fig, (ai,al) = plt.subplots(1,2, figsize=(12,5), gridspec_kw=dict(width_ratios=(1.25,1)))
    im = ai.imshow(img, cmap='gray', clim=(0,1))
    ai.set_title(img_title)
    fig.colorbar(im, ax=ai)
    al.imshow(lbl, cmap=lbl_cmap)
    al.set_title(lbl_title)
    plt.tight_layout()


# In[ ]:


lbl_cmap = random_label_cmap()
i = min(9, len(X)-1)
img, lbl = X[i], Y[i]
assert img.ndim in (2,3)
img = img if (img.ndim==2 or img.shape[-1]==3) else img[...,0]
plot_img_label(img,lbl)
None;


# In[ ]:


print(Config2D.__doc__)


# In[ ]:


# 32 is a good default choice (see 1_data.ipynb)
n_rays = 32

# Use OpenCL-based computations for data generator during training (requires 'gputools')
use_gpu = False and gputools_available()

# Predict on subsampled grid for increased efficiency and larger field of view
grid = (2,2)

conf = Config2D (
    n_rays       = n_rays,
    grid         = grid,
    use_gpu      = use_gpu,
    n_channel_in = n_channel,
)
print(conf)
vars(conf)


# In[ ]:


model = StarDist2D(conf, name='stardistLap', basedir=r'D:\Models\Nuclei_Model')


# In[ ]:


if use_gpu:
    from csbdeep.utils.tf import limit_gpu_memory
    # adjust as necessary: limit GPU memory to be used by TensorFlow to leave some to OpenCL-based computations
    limit_gpu_memory(0.8)
    # alternatively, try this:
    # limit_gpu_memory(None, allow_growth=True)


# In[ ]:


median_size = calculate_extents(list(Y), np.median)
fov = np.array(model._axes_tile_overlap('YX'))
print(f"median object size:      {median_size}")
print(f"network field of view :  {fov}")
if any(median_size > fov):
    print("WARNING: median object size larger than field of view of the neural network.")


# In[ ]:


model.train(X_trn, Y_trn, validation_data=(X_val,Y_val), epochs=50, steps_per_epoch=50)


# In[ ]:


#Optimize the thresolds using the trained model
model.optimize_thresholds(X_val, Y_val)


# In[3]:


#Load saved model
my_model = StarDist2D(None, name='stardistC', basedir=r'D:/Models')


# In[ ]:


#Predict on validation images
Y_val_pred = [my_model.predict_instances(x, n_tiles=model._guess_n_tiles(x), show_tile_progress=False)[0]
              for x in tqdm(X_val)]


# In[ ]:


plt.subplot(1,3,1)
plt.imshow(X_val[20])
plt.axis("off")
plt.title("input image")

plt.subplot(1,3,2)
plt.imshow(Y_val[20])
plt.axis("off")
plt.title("label GT")

plt.subplot(1,3,3)
plt.imshow(Y_val_pred[20])
plt.axis("off")
plt.title("label Pred")


# In[ ]:


taus = [0.1, 0.2, 0.3, 0.4, 0.5, 0.6, 0.7, 0.8, 0.9]
stats = [matching_dataset(Y_val, Y_val_pred, thresh=t, show_progress=False) for t in tqdm(taus)]

stats[taus.index(0.5)]


# In[ ]:


#Plot key metrics
fig, (ax1,ax2) = plt.subplots(1,2, figsize=(15,5))

for m in ('precision', 'recall', 'accuracy', 'f1', 'mean_true_score', 'mean_matched_score', 'panoptic_quality'):
    ax1.plot(taus, [s._asdict()[m] for s in stats], '.-', lw=2, label=m)
ax1.set_xlabel(r'IoU threshold ')
ax1.set_ylabel('Metric value')
ax1.grid()
ax1.legend()

for m in ('fp', 'tp', 'fn'):
    ax2.plot(taus, [s._asdict()[m] for s in stats], '.-', lw=2, label=m)
ax2.set_xlabel(r'IoU threshold ')
ax2.set_ylabel('Number #')
ax2.grid()
ax2.legend();


# **Test Images**

# In[4]:


from glob import glob
from csbdeep.utils import Path, normalize
X = sorted(glob(r'D:\Pathology Datasets\HER2-SISH_ROI\Experts Annotated Patches\Amplified Test Cases\*.png'))
#Y = sorted(glob('/content/drive/MyDrive/SISH_ROI_Classification/Nuclei Segmentation Using Startdis/SISH_Data 512/Labels/*.png'))
#assert all(Path(x).name==Path(y).name for x,y in (X,Y))


# In[5]:


from skimage import io, color

X = list(map(io.imread,X))

X8 = [color.rgb2gray(img) for img in X]


# In[6]:


from skimage import exposure
def contrast_stretching(img):
    p2, p98 = np.percentile(img, (0, 98))
    stretched_img = exposure.rescale_intensity(img, in_range=(p2, p98))
    return stretched_img


# In[7]:


#X = Amplified_HD_Data
# Convert images to grayscale
#X = [contrast_stretching(img) for img in X]
#X8 = [color.rgb2gray(img) for img in X]
# Check the number of channels in the grayscale images
n_channel = 1 if X[0].ndim == 2 else X[0].shape[-1]
print(n_channel)


# In[8]:


import sys
from tqdm import tqdm
from csbdeep.utils import Path, normalize

lbl_cmap = random_label_cmap()
axis_norm = (0,1)   # normalize channels independently
# axis_norm = (0,1,2) # normalize channels jointly
if n_channel > 1:
    print("Normalizing image channels %s." % ('jointly' if axis_norm is None or 2 in axis_norm else 'independently'))
    sys.stdout.flush()

X8 = [normalize(x,1,99.8,axis=axis_norm) for x in tqdm(X8)]
#Y = [fill_label_holes(y) for y in tqdm(Y)]


# In[9]:


#Predict on validation images
Y_val_pred = [my_model.predict_instances(x, n_tiles=my_model._guess_n_tiles(x), show_tile_progress=False)[0]
              for x in tqdm(X8)]


# In[10]:


# I= cv2.imread(r"D:\Pathology Datasets\HER2-SISH_ROI\Experts Annotated Patches\Amplified Samples\429487703.png", cv2.IMREAD_GRAYSCALE)
# Y_val_pred, details_img = my_model.predict_instances(I, verbose=True)


# In[36]:


from skimage.segmentation import mark_boundaries
import matplotlib.pyplot as plt
img = X[1]
seg = Y_val_pred[1]
#seg = segmented_img
# Display result
fig, ax_arr = plt.subplots(1, 3, sharex=True, sharey=True, figsize=(15, 15))
ax1, ax2, ax3 = ax_arr.ravel()

ax1.imshow(img)
ax1.set_title('Original image')

ax2.imshow(seg)
ax2.set_title('Segmented')

ax3.imshow(mark_boundaries(img, seg))
ax3.contour(seg, colors='red', linewidths=0.4)
ax3.set_title('Prediction on Marked Image')

for ax in ax_arr.ravel():
    ax.set_axis_off()

plt.tight_layout()
plt.show()


# In[13]:


import numpy as np
import matplotlib.pyplot as plt
from skimage.exposure import adjust_gamma
from skimage.segmentation import mark_boundaries

# Load the original image and segmentation results
img = np.array(X[1])  # Assuming X is your image dataset
seg = Y_val_pred[1]   # Assuming Y_val_pred is your segmentation prediction

# Adjust gamma to enhance original image (if needed, you can skip this)
img_enhanced = adjust_gamma(img, gamma=0.9, gain=1)

# Discretize pixel values and brighten the image for signal visualization
img_signal = (img_enhanced // 110) * 110
img_signal = adjust_gamma(img_signal, gamma=0.5, gain=1)

# Adjust gamma again with different parameters
img_signal_final = (img_signal // 128) * 128
img_signal_final = adjust_gamma(img_signal_final, gamma=0.5, gain=2)

# Mark the boundaries of segmented nuclei on both the original and the signal-enhanced image
img_marked = mark_boundaries(img, seg)
img_signal_marked = mark_boundaries(img_signal_final, seg, color=(1, 0, 0))  # Red boundaries

# Create a plot to display the results
fig, ax_arr = plt.subplots(1, 3, figsize=(18, 6), sharex=True, sharey=True)
ax1, ax2, ax3 = ax_arr.ravel()

ax1.imshow(img_marked)
ax1.set_title('Original with Marked Nuclei')

ax2.imshow(img_signal_final)
ax2.set_title('Signal Enhanced')

ax3.imshow(img_signal_marked)
ax3.set_title('Signal Enhanced with Marked Nuclei')

for ax in ax_arr.ravel():
    ax.set_axis_off()

plt.tight_layout()
plt.show()


# In[37]:


import numpy as np
import matplotlib.pyplot as plt
from skimage.exposure import adjust_gamma
from skimage.segmentation import mark_boundaries
from skimage.measure import label

# Load the original image and segmentation results
img = np.array(X[1])  # Assuming X is your image dataset
seg = Y_val_pred[1]   # Assuming Y_val_pred is your segmentation prediction

# Adjust gamma to enhance original image (if needed, you can skip this)
img_enhanced = adjust_gamma(img, gamma=0.9, gain=1)

# Discretize pixel values and brighten the image for signal visualization
img_signal = (img_enhanced // 110) * 110
img_signal = adjust_gamma(img_signal, gamma=0.5, gain=1)

# Adjust gamma again with different parameters
img_signal_final = (img_signal // 128) * 128
img_signal_final = adjust_gamma(img_signal_final, gamma=0.5, gain=2)

# Create a mask of segmented nuclei
nuclei_mask = seg > 0  # Assuming segmented nuclei are labeled as non-zero values

# Apply the mask to the signal-enhanced image
img_signal_final_masked = np.where(nuclei_mask[..., np.newaxis], img_signal_final, 0)

# Mark the boundaries of segmented nuclei on both the original and the signal-enhanced image
img_marked = mark_boundaries(img, seg)
img_signal_marked = mark_boundaries(img_signal_final_masked, seg, color=(1, 0, 0))  # Red boundaries

# Create a plot to display the results
fig, ax_arr = plt.subplots(1, 3, figsize=(18, 6), sharex=True, sharey=True)
ax1, ax2, ax3 = ax_arr.ravel()

ax1.imshow(img_marked)
#ax1.set_title('Original Image')

# ax2.imshow(img_signal_final)
# ax2.set_title('Signal Enhanced')
ax2.imshow(mark_boundaries(img, seg))
ax2.contour(seg, colors='red', linewidths=0.4)
#ax2.set_title('Prediction on Marked Image')

ax3.imshow(img_signal_marked)
#ax3.set_title('Signal Enhanced with Marked Nuclei')

for ax in ax_arr.ravel():
    ax.set_axis_off()

plt.tight_layout()
plt.show()


# # Code for Single segmentation

# In[ ]:


img = np.array(X[35])
from skimage.exposure import adjust_gamma
img = adjust_gamma(img,gamma=0.9,gain=1)

# Making Pixel values discrete by first division by // which gives int and then multiply by the same factor
img_0 = (img // 110) * 110
# brighten the image
img_0 = adjust_gamma(img_0,gamma=0.5,gain=1)

img_1 = (img_0 // 128) * 128
img_1 = adjust_gamma(img_1,gamma=0.5,gain=2)
img_all = np.concatenate((img, img_1), axis=1)
plt.figure(figsize=(15, 15))
plt.imshow(img_all)


# In[ ]:


import cv2
import numpy as np
import matplotlib.pyplot as plt

# Load the image
# Replace 'image_path.jpg' with the path to your image
# image_path = 'image_path.jpg'
img = img_1#cv2.imread(image_path)

# Convert to RGB
img = cv2.cvtColor(img, cv2.COLOR_BGR2RGB)

# Adjust gamma
def adjust_gamma(image, gamma=1.0):
    invGamma = 1.0 / gamma
    table = np.array([((i / 255.0) ** invGamma) * 255
                      for i in np.arange(0, 256)]).astype("uint8")
    return cv2.LUT(image, table)

# Preprocess the image
img = adjust_gamma(img, gamma=0.9)

# Define range for red and black colors in RGB
# Note: These thresholds might need adjustments
red_lower = np.array([100, 0, 0], np.uint8)
red_upper = np.array([255, 85, 85], np.uint8)

black_lower = np.array([0, 0, 0], np.uint8)
black_upper = np.array([50, 50, 50], np.uint8)

# Find red and black dots
red_mask = cv2.inRange(img, red_lower, red_upper)
black_mask = cv2.inRange(img, black_lower, black_upper)

# Count red dots
contours, _ = cv2.findContours(red_mask, cv2.RETR_TREE, cv2.CHAIN_APPROX_SIMPLE)
red_count = len(contours)
print(f"Red dots: {red_count}")

# Count black dots
contours, _ = cv2.findContours(black_mask, cv2.RETR_TREE, cv2.CHAIN_APPROX_SIMPLE)
black_count = len(contours)
print(f"Black dots: {black_count}")

# Visualize the results
plt.figure(figsize=(15, 15))

plt.subplot(1, 3, 1)
plt.imshow(img)
plt.title('Original Image')

plt.subplot(1, 3, 2)
plt.imshow(red_mask, cmap='gray')
plt.title('Red Dots Mask')

plt.subplot(1, 3, 3)
plt.imshow(black_mask, cmap='gray')
plt.title('Black Dots Mask')

plt.show()


# In[ ]:


import cv2
import numpy as np
import matplotlib.pyplot as plt

# Load the image
# Replace 'image_path.jpg' with the path to your image
image_path = 'image_path.jpg'
img = img_1#cv2.imread(image_path))

# Convert to RGB (for Matplotlib visualization compatibility)
img_rgb = cv2.cvtColor(img, cv2.COLOR_BGR2RGB)

# Adjust gamma - defining the function inline for brevity
def adjust_gamma(image, gamma=1.0):
    invGamma = 1.0 / gamma
    table = np.array([((i / 255.0) ** invGamma) * 255 for i in np.arange(0, 256)]).astype("uint8")
    return cv2.LUT(image, table)

# Preprocess the image
img_adjusted = adjust_gamma(img_rgb, gamma=0.9)

# Define color ranges for segmentation
red_lower = np.array([100, 0, 0], np.uint8)
red_upper = np.array([255, 85, 85], np.uint8)
black_lower = np.array([0, 0, 0], np.uint8)
black_upper = np.array([50, 50, 50], np.uint8)

# Segment red and black dots
red_mask = cv2.inRange(img_adjusted, red_lower, red_upper)
black_mask = cv2.inRange(img_adjusted, black_lower, black_upper)

# Find contours for red dots
red_contours, _ = cv2.findContours(red_mask, cv2.RETR_TREE, cv2.CHAIN_APPROX_SIMPLE)
red_count = len(red_contours)
print(f"Red dots: {red_count}")

# Find contours for black dots
black_contours, _ = cv2.findContours(black_mask, cv2.RETR_TREE, cv2.CHAIN_APPROX_SIMPLE)
black_count = len(black_contours)
print(f"Black dots: {black_count}")

# Calculate the HER2/CEN17 ratio
if black_count != 0:
    scoring = red_count / black_count
    print(f"Scoring (HER2/CEN17 ratio): {scoring}")
else:
    print("Error: Black dot count is zero. Division by zero not possible.")

# Create a white image to draw contours on
overlay = np.ones_like(img_rgb) * 255  # Create a white image

# Draw contours on the white image
for contour in red_contours:
    cv2.drawContours(overlay, [contour], -1, (255, 0, 0), 2)  # Draw in blue for visibility

for contour in black_contours:
    cv2.drawContours(overlay, [contour], -1, (0, 0, 0), 2)

# Show the white image with overlays
plt.figure(figsize=(10, 10))
plt.imshow(overlay)
plt.axis("off")
plt.title('White Image with Red and Black Dots Overlay')
plt.show()


# # Segmenting Nuclei from the CEN17 signals based

# # This is consider for HER2 Scoring Paper

# In[ ]:


img = np.array(X[35])
from skimage.exposure import adjust_gamma
img = adjust_gamma(img,gamma=0.9,gain=1)


# Making Pixel values discrete by first division by // which gives int and then multiply by the same factor
img_0 = (img // 110) * 110
# brighten the image
img_0 = adjust_gamma(img_0,gamma=0.5,gain=1)

img_1 = (img_0 // 128) * 128
img_1 = adjust_gamma(img_1,gamma=0.5,gain=2)
img_all = np.concatenate((img, img_1), axis=1)
plt.figure(figsize=(15, 15))
plt.imshow(img_all)

import numpy as np
import cv2
import matplotlib.pyplot as plt

# Assuming `I` is your input image loaded previously as a NumPy array
I = X[20]  # Placeholder for your input image array

# Segment nuclei using your model's prediction or pre-segmented data
segmented_img = Y_val_pred[20]  # Placeholder for segmented nuclei image array
if segmented_img.dtype != np.uint8:
    segmented_img = segmented_img.astype(np.uint8)

def adjust_gamma(image, gamma=1.0):
    invGamma = 1.0 / gamma
    table = np.array([((i / 255.0) ** invGamma) * 255 for i in np.arange(0, 256)]).astype("uint8")
    return cv2.LUT(image, table)

img_for_dots = adjust_gamma(img_1, gamma=0.9)

black_lower = np.array([0, 0, 0], np.uint8)
black_upper = np.array([90, 90, 90], np.uint8)
red_lower = np.array([100, 0, 0], np.uint8)
red_upper = np.array([255, 85, 85], np.uint8)

black_mask = cv2.inRange(img_for_dots, black_lower, black_upper)
red_mask = cv2.inRange(img_for_dots, red_lower, red_upper)


# Find contours for red dots
red_contours, _ = cv2.findContours(red_mask, cv2.RETR_TREE, cv2.CHAIN_APPROX_SIMPLE)
red_count = len(red_contours)
print(f"Red dots: {red_count}")

# Find contours for black dots
black_contours, _ = cv2.findContours(black_mask, cv2.RETR_TREE, cv2.CHAIN_APPROX_SIMPLE)
black_count = len(black_contours)
print(f"Black dots: {black_count}")

# Calculate the HER2/CEN17 ratio
if black_count != 0:
    scoring = red_count / black_count
    print(f"Scoring (HER2/CEN17 ratio): {scoring}")
else:
    print("Error: Black dot count is zero. Division by zero not possible.")

nuclei, _ = cv2.findContours(segmented_img, cv2.RETR_EXTERNAL, cv2.CHAIN_APPROX_SIMPLE)

filtered_nuclei_masks = []

for nucleus in nuclei:
    nucleus_mask = np.zeros_like(segmented_img)
    cv2.drawContours(nucleus_mask, [nucleus], -1, 255, -1)
    
    black_dots_in_nucleus = cv2.bitwise_and(black_mask, black_mask, mask=nucleus_mask)
    black_contours, _ = cv2.findContours(black_dots_in_nucleus, cv2.RETR_EXTERNAL, cv2.CHAIN_APPROX_SIMPLE)
    
    red_dots_in_nucleus = cv2.bitwise_and(red_mask, red_mask, mask=nucleus_mask)
    red_contours, _ = cv2.findContours(red_dots_in_nucleus, cv2.RETR_EXTERNAL, cv2.CHAIN_APPROX_SIMPLE)
    
    # Assess nucleus shape for potential overlap using solidity
    hull = cv2.convexHull(nucleus)
    hull_area = cv2.contourArea(hull)
    nucleus_area = cv2.contourArea(nucleus)
    solidity = float(nucleus_area) / hull_area
    
    # Adjust the solidity threshold as needed to filter out overlapped nuclei
    if (len(black_contours) == 1 or len(red_contours) > 0) and solidity > 0.9:  # Example solidity threshold
        filtered_nuclei_masks.append(nucleus_mask)

filtered_nuclei = np.zeros_like(segmented_img)
for mask in filtered_nuclei_masks:
    filtered_nuclei += mask

# Visualization
plt.figure(figsize=(20, 10))
plt.subplot(1, 3, 1)
plt.imshow(I, cmap='gray')
plt.title('Original Image')
plt.subplot(1, 3, 2)
plt.imshow(segmented_img, cmap='gray')
plt.title('Segmented Nuclei')
plt.subplot(1, 3, 3)
plt.imshow(filtered_nuclei, cmap='gray')
plt.title('Filtered Nuclei with Specific Dots and No Overlap')
plt.show()


# # region based counting

# In[105]:


import numpy as np
import cv2
import matplotlib.pyplot as plt
from skimage.exposure import adjust_gamma

# Assuming 'img' is your colored image
img = np.array(X[1])

# Adjust gamma for better visibility of dots
img = adjust_gamma(img, gamma=0.9, gain=1)

# Making Pixel values discrete by first division by // which gives int and then multiply by the same factor
img_0 = (img // 110) * 110
# Brighten the image
img_0 = adjust_gamma(img_0, gamma=0.5, gain=1)

img_1 = (img_0 // 128) * 128
img_1 = adjust_gamma(img_1, gamma=0.5, gain=2)

# Thresholding to extract black dots
black_mask = cv2.inRange(img_1, np.array([0, 0, 0]), np.array([50, 50, 50]))
black_contours, _ = cv2.findContours(black_mask, cv2.RETR_EXTERNAL, cv2.CHAIN_APPROX_SIMPLE)

# Thresholding to extract red dots
red_mask = cv2.inRange(img_1, np.array([100, 0, 0]), np.array([255, 85, 85]))
red_contours, _ = cv2.findContours(red_mask, cv2.RETR_EXTERNAL, cv2.CHAIN_APPROX_SIMPLE)

# Count the number of contours found for black and red dots
num_black_dots = len(black_contours)
num_red_dots = len(red_contours)

colored_dots_image = np.zeros_like(img)

# Assign blue color to black dot regions
for contour in black_contours:
    cv2.drawContours(colored_dots_image, [contour], -1, (255, 0, 0), -1)  # Blue color in BGR

# Assign red color to red dot regions
for contour in red_contours:
    cv2.drawContours(colored_dots_image, [contour], -1, (0, 0, 255), -1)  # Red color in BGR

# Print the count of black and red dots
print("Number of Black Dots:", num_black_dots)
print("Number of Red Dots:", num_red_dots)
scoring = num_black_dots / num_red_dots if num_red_dots > 0 else "undefined"
print(f"Scoring (HER2/CEN17 ratio): {scoring}")

# Visualize the images and dots
plt.figure(figsize=(20, 20))
plt.subplot(1, 3, 1)
plt.imshow(img)
plt.title('Original Image')
plt.axis("off")
plt.subplot(1, 3, 2)
plt.imshow(img_1)
plt.title('Processed Image')
plt.axis("off")
plt.subplot(1, 3, 3)
plt.imshow(cv2.cvtColor(colored_dots_image, cv2.COLOR_BGR2RGB))  # Convert BGR to RGB for correct color display
plt.title('Black (Blue) and Red Dots')
plt.axis("off")
plt.show()


# # Overlay

# In[134]:


import numpy as np
import cv2
import matplotlib.pyplot as plt
from skimage.exposure import adjust_gamma

# Assuming 'img' is your colored image
img = np.array(X[6])

# Adjust gamma for better visibility of dots
img = adjust_gamma(img, gamma=0.9, gain=1)

# Making Pixel values discrete by first division by // which gives int and then multiply by the same factor
img_0 = (img // 110) * 110
# Brighten the image
img_0 = adjust_gamma(img_0, gamma=0.5, gain=1)

img_1 = (img_0 // 128) * 128
img_1 = adjust_gamma(img_1, gamma=0.5, gain=2)

# Thresholding to extract black dots
black_mask = cv2.inRange(img_1, np.array([0, 0, 0]), np.array([50, 50, 50]))
black_contours, _ = cv2.findContours(black_mask, cv2.RETR_EXTERNAL, cv2.CHAIN_APPROX_SIMPLE)

# Thresholding to extract red dots
red_mask = cv2.inRange(img_1, np.array([100, 0, 0]), np.array([255, 85, 85]))
red_contours, _ = cv2.findContours(red_mask, cv2.RETR_EXTERNAL, cv2.CHAIN_APPROX_SIMPLE)

# Count the number of contours found for black and red dots
num_black_dots = len(black_contours)
num_red_dots = len(red_contours)

# Overlay black dots on the original image
output_img = img.copy()

# Draw black dot contours
for contour in black_contours:
    cv2.drawContours(output_img, [contour], -1, (255, 0, 0), -1)  # Blue color in BGR

# Draw red dot contours
for contour in red_contours:
    cv2.drawContours(output_img, [contour], -1, (0, 0, 255), -1)  # Red color in BGR

# Print the count of dots
print("Number of Black Dots:", num_black_dots)
print("Number of Red Dots:", num_red_dots)
scoring = num_red_dots / num_black_dots if num_black_dots > 0 else "undefined"
print(f"Scoring (HER2/CEN17 ratio): {scoring}")

#Visualize the image with overlaid dots
plt.figure(figsize=(10, 10))
plt.imshow(output_img)
plt.title('Overlay of Black (Blue) and Red Dots on Original Image')
plt.axis("off")
plt.show()
