# Supplementary material for: Computational approach for counting of SISH amplification signals for HER2 status assessment
Source: PeerJ Comput Sci. 2024 Oct 23;10:e2373. doi: 10.7717/peerj-cs.2373 (PMC11623010; doi:10.7717/peerj-cs.2373)
Supplement: Supplemental Information 2 [file peerj-cs-10-2373-s002.zip]

Archive with 11 entries (7 files):
- stardistC/config.json
- stardistC/logs/
- stardistC/logs/images/
- stardistC/logs/images/events.out.tfevents.1691980697.bede09e270ae.255.0.v2
- stardistC/logs/train/
- stardistC/logs/train/events.out.tfevents.1691980697.bede09e270ae.255.1.v2
- stardistC/logs/validation/
- stardistC/logs/validation/events.out.tfevents.1691980723.bede09e270ae.255.2.v2
- stardistC/thresholds.json
- stardistC/weights_best.h5
- stardistC/weights_last.h5
