# Supplementary material for: Computational approach for counting of SISH amplification signals for HER2 status assessment
Source: PeerJ Comput Sci. 2024 Oct 23;10:e2373. doi: 10.7717/peerj-cs.2373 (PMC11623010; doi:10.7717/peerj-cs.2373)
Supplement: Supplemental Information 2 [file peerj-cs-10-2373-s002.zip › stardistC/config.json]

{"n_dim": 2, "axes": "YXC", "n_channel_in": 1, "n_channel_out": 33, "train_checkpoint": "weights_best.h5", "train_checkpoint_last": "weights_last.h5", "train_checkpoint_epoch": "weights_now.h5", "n_rays": 32, "grid": [2, 2], "backbone": "unet", "n_classes": null, "unet_n_depth": 3, "unet_kernel_size": [3, 3], "unet_n_filter_base": 32, "unet_n_conv_per_depth": 2, "unet_pool": [2, 2], "unet_activation": "relu", "unet_last_activation": "relu", "unet_batch_norm": false, "unet_dropout": 0.0, "unet_prefix": "", "net_conv_after_unet": 128, "net_input_shape": [null, null, 1], "net_mask_shape": [null, null, 1], "train_shape_completion": false, "train_completion_crop": 32, "train_patch_size": [256, 256], "train_background_reg": 0.0001, "train_foreground_only": 0.9, "train_sample_cache": true, "train_dist_loss": "mae", "train_loss_weights": [1, 0.2], "train_class_weights": [1, 1], "train_epochs": 400, "train_steps_per_epoch": 100, "train_learning_rate": 0.0003, "train_batch_size": 4, "train_n_val_patches": null, "train_tensorboard": true, "train_reduce_lr": {"factor": 0.5, "patience": 40, "min_delta": 0}, "use_gpu": false}
