# Supplementary material for: Computational approach for counting of SISH amplification signals for HER2 status assessment
Source: PeerJ Comput Sci. 2024 Oct 23;10:e2373. doi: 10.7717/peerj-cs.2373 (PMC11623010; doi:10.7717/peerj-cs.2373)
Supplement: Supplemental Information 2 [file peerj-cs-10-2373-s002.zip › stardistC/thresholds.json]

{"prob": 0.7318074082494901, "nms": 0.4}
